# Supplementary material for: Detecting coalitions by optimally partitioning signed networks of political collaboration
Source: Sci Rep. 2020 Jan 30;10:1506. doi: 10.1038/s41598-020-58471-z (PMC6992702; doi:10.1038/s41598-020-58471-z)
Supplement: Supplementary file 4 — Database S1. [file 41598_2020_58471_MOESM4_ESM.csv]

Node ID \ Network index	96	97	98	99	100	101	102	103	104	105	106	107	108	109	110	111	112	113	114
0	1	1	1	0	0	0	1	1	0	0	1	0	1	1	0	0	1	0	0
1	0	0	1	0	0	0	1	1	0	0	1	0	1	1	0	0	0	0	0
2	1	0	0	1	1	1	0	0	0	0	0	0	1	0	1	1	0	1	1
3	1	0	1	0	0	0	1	1	0	0	1	1	0	0	1	1	0	0	0
4	0	1	0	1	0	0	1	0	0	0	1	1	0	0	1	1	1	0	1
5	1	0	1	0	1	1	0	1	1	1	0	1	1	1	0	0	1	1	0
6	1	1	0	1	1	1	0	0	0	1	0	0	1	1	0	0	0	0	1
7	0	1	1	0	0	0	0	1	0	0	1	0	1	1	0	1	1	1	1
8	1	0	0	0	0	0	1	0	1	0	0	1	1	0	1	0	0	1	1
9	1	1	0	1	1	1	0	0	0	1	0	1	0	1	0	0	0	0	0
10	0	0	1	0	1	1	1	1	1	1	0	1	1	0	1	1	0	1	1
11	0	0	1	1	0	1	0	1	0	0	1	0	0	1	0	1	1	0	1
12	0	1	0	1	1	0	1	0	1	1	0	1	1	0	1	1	1	1	0
13	0	0	0	0	1	1	1	1	0	1	1	0	1	0	1	0	1	0	0
14	1	0	1	0	1	0	0	1	1	0	0	1	0	0	1	0	0	1	1
15	0	1	0	0	0	1	0	1	0	0	1	0	0	0	0	0	0	1	1
16	0	0	0	1	1	1	1	0	1	0	1	0	0	0	0	0	1	0	0
17	1	0	0	0	0	0	0	1	1	0	1	0	0	1	0	1	1	0	0
18	0	1	1	1	1	1	0	0	1	0	1	0	0	1	0	1	0	0	1
19	1	0	0	1	0	0	0	0	1	0	0	1	0	1	1	0	1	0	1
20	0	1	0	0	1	0	0	0	0	1	1	0	1	1	1	0	1	1	0
21	1	1	1	1	0	1	0	0	0	0	0	1	1	0	0	1	0	1	1
22	0	0	1	0	0	1	1	1	0	1	0	1	0	0	0	0	0	0	1
23	0	1	0	1	1	1	1	1	0	1	0	1	1	0	1	1	1	0	0
24	1	1	1	0	1	1	1	1	0	0	1	0	1	1	0	1	1	1	1
25	1	1	0	1	1	0	1	1	0	1	1	0	1	1	1	1	0	1	0
26	1	0	1	1	1	1	0	1	1	1	0	1	0	0	1	1	1	1	1
27	0	1	0	0	0	1	0	0	0	0	0	1	0	1	1	1	1	0	1
28	1	0	0	1	1	0	0	1	1	1	1	0	0	0	1	0	0	0	1
29	1	0	1	1	1	1	1	0	0	0	0	1	1	1	1	0	0	1	1
30	0	1	0	0	0	0	0	1	1	0	1	0	1	0	0	0	0	1	1
31	0	1	1	1	1	1	1	0	1	0	1	0	0	0	0	1	0	0	1
32	1	1	0	1	0	1	1	0	1	1	1	0	1	0	0	1	1	1	0
33	1	0	0	1	1	0	0	1	0	1	0	0	0	0	0	0	0	0	1
34	0	1	1	0	1	0	1	1	0	0	0	1	1	0	1	0	1	1	1
35	1	1	1	0	0	0	1	0	1	0	1	1	0	1	0	1	1	1	0
36	0	1	0	1	0	1	0	0	1	1	1	1	0	1	0	1	1	1	1
37	0	0	1	1	1	1	0	0	1	1	0	0	0	1	1	1	0	1	1
38	0	1	1	0	1	0	0	1	0	1	0	1	0	1	1	1	0	1	1
39	1	1	1	0	0	1	1	1	0	0	0	1	0	0	1	1	1	1	1
40	0	0	1	1	1	0	0	1	0	0	1	0	1	0	1	1	1	0	0
41	0	0	0	0	0	0	1	1	0	0	1	1	1	1	1	1	1	1	0
42	0	0	1	0	0	1	1	0	0	0	1	0	1	1	1	1	0	1	0
43	1	1	0	0	1	1	0	1	1	0	1	0	1	0	1	1	0	1	0
44	0	1	0	0	0	0	0	0	0	0	1	0	0	1	1	0	1	0	0
45	0	0	0	0	0	0	1	1	0	1	1	0	0	0	1	0	1	1	0
46	0	0	1	0	0	0	0	1	1	1	0	0	1	0	1	0	1	1	0
47	1	1	1	0	1	0	0	1	0	1	0	0	1	0	0	1	0	1	1
48	1	0	1	1	0	0	0	0	0	1	0	0	0	0	0	0	1	1	1
49	1	0	1	1	0	1	1	0	0	0	0	0	1	0	0	0	0	1	1
50	1	0	0	1	1	0	1	0	1	1	1	1	0	0	0	0	1	1	1
51	0	0	1	0	1	1	1	1	1	1	1	1	0	0	1	0	1	0	0
52	0	0	0	0	1	0	0	0	0	0	0	1	0	0	1	1	1	0	1
53	1	1	0	0	1	1	0	1	0	0	0	1	0	0	1	1	1	0	1
54	1	0	1	0	1	1	0	1	0	0	1	1	0	1	0	0	1	0	1
55	0	0	1	1	0	1	0	1	0	1	1	0	0	1	0	0	1	0	1
56	1	0	1	0	1	1	0	0	1	1	1	0	0	1	0	0	0	0	0
57	0	1	0	0	1	1	0	0	0	0	0	1	0	1	1	1	1	0	1
58	0	0	0	0	1	1	1	1	0	0	0	1	0	1	1	0	1	0	1
59	1	0	1	1	0	0	1	0	0	0	1	1	0	0	0	1	1	0	0
60	0	0	1	0	0	1	1	1	1	0	0	0	0	1	0	0	1	1	0
61	0	0	0	0	0	1	1	0	1	1	1	0	1	1	0	0	1	1	1
62	1	1	1	0	0	1	0	0	0	0	0	0	1	0	0	0	0	1	1
63	1	0	0	0	1	0	1	1	1	1	1	1	1	0	1	1	0	0	0
64	0	0	0	0	0	0	0	1	0	1	0	1	1	1	0	0	1	1	0
65	1	0	0	0	0	0	1	1	1	0	1	0	1	1	1	1	1	0	0
66	1	1	1	0	0	0	1	1	1	0	0	1	1	1	1	0	1	0	1
67	1	1	1	0	1	1	1	1	1	1	0	0	0	0	0	0	1	1	1
68	0	0	0	0	0	0	1	0	1	1	1	0	1	0	0	0	1	1	1
69	0	1	0	0	0	1	0	1	0	1	1	1	1	1	0	0	1	1	1
70	1	0	1	1	0	0	0	0	1	1	0	0	0	1	1	1	0	1	1
71	0	0	1	1	0	1	1	0	0	0	0	0	0	1	0	1	0	1	1
72	0	0	0	0	1	0	1	0	0	1	0	1	1	0	0	0	1	0	1
73	0	1	0	0	0	0	0	1	0	0	0	0	1	0	1	0	0	1	1
74	1	1	0	1	0	0	1	0	1	1	1	1	1	0	1	0	0	1	1
75	1	1	0	1	0	0	1	0	0	1	1	1	0	1	0	0	0	0	0
76	0	0	0	0	0	0	0	0	1	1	0	0	0	0	0	1	0	0	1
77	1	1	1	1	0	1	0	0	0	1	1	1	0	0	0	1	0	1	1
78	0	0	0	1	0	0	0	0	1	0	0	0	0	1	0	0	0	1	1
79	0	1	0	1	0	0	0	1	1	1	0	0	1	0	1	1	1	0	1
80	0	0	0	1	1	0	1	0	0	0	0	1	1	1	1	1	0	0	1
81	1	0	1	0	0	0	0	1	1	0	0	1	1	1	0	0	0	0	1
82	0	1	1	1	1	0	0	1	1	0	1	1	0	1	0	0	0	0	0
83	1	0	0	0	0	0	0	1	1	1	0	1	0	0	0	0	1	1	0
84	0	1	0	0	0	0	0	0	1	0	1	0	0	0	1	0	1	1	0
85	1	1	0	1	0	0	0	1	0	0	1	0	0	1	0	0	1	1	0
86	0	0	0	0	1	0	0	0	1	1	1	1	1	0	1	0	0	0	1
87	1	1	1	1	1	0	0	1	0	0	0	0	0	0	1	0	1	1	1
88	1	0	0	0	0	1	0	0	1	1	1	1	0	1	0	1	1	1	1
89	0	1	0	0	1	0	0	1	0	1	1	1	1	1	1	1	0	1	1
90	0	0	0	0	1	0	1	0	1	1	0	1	0	1	0	0	0	1	0
91	0	0	1	1	1	0	0	1	0	0	1	1	1	1	1	1	0	1	1
92	0	1	0	1	0	1	0	0	0	1	0	0	1	0	0	1	1	1	1
93	1	0	0	1	1	0	0	1	0	1	0	1	1	0	1	1	1	0	0
94	1	1	1	1	0	0	0	1	1	1	0	0	0	0	0	1	1	1	1
95	1	0	1	1	0	0	0	0	0	1	1	0	1	1	0	1	1	1	0
96	0	1	0	0	1	1	0	1	1	0	0	0	1	1	1	1	1	1	0
97	1	0	0	1	1	1	0	1	0	1	0	1	0	1	0	0	1	0	1
98	1	0	0	1	0	1	0	0	1	0	0	0	0	0	0	1	1	1	1
99	0	0	0	0	0	1	1	1	0	1	0	0	1	1	0	0	1	1	0
100	1	0	0	0	1	0	0	0	0	0	1	1	1	0	1	1	0	1	0
101	0	0	0	0	0	1	0	1	1	1	1	0	1	0	0	1	1	1	0
102	1	1	1	1	1	1	0	1	0	0	0	1	1	1	0	0	1	0	1
103	0	0	1	0	0	0	0	0	1	1	1	1	0	0	1	0	1	0	1
104	1	1	1	0	1	1	0	1	0	0	0	1	0	1	1	0	0	1	0
105	0	1	0	1	0	0	1	0	0	1	1	0	1	0	1	1	0	0	1
106	0	0	0	1	0	1	0	0	0	0	0	1	0	1	0	0	0	1	1
107	0	1	1	1	1	0	0	1	0	0	1	1	0	0	1	0	1	0	1
108	0	0	0	1	0	0	0	1	1	0	0	1	1	1	1	1	1	0	1
109	0	0	1	1	1	1	0	0	0	1	1	0	1	1	1	1	1	1	1
110	0	0	0	1	1	1	1	0	0	0	0	1	1	1	1	1	0	0	1
111	1	1	0	1	1	0	1	0	1	0	1	0	1	0	1	0	0	1	1
112	1	1	0	0	1	0	0	1	0	1	0	0	0	1	0	0	0	0	1
113	1	1	0	0	0	1	0	1	0	0	1	0	1	1	1	0	0	1	1
114	0	0	1	0	0	1	1	0	1	1	1	0	0	1	1	1	1	1	1
115	0	1	1	1	1	0	0	1	0	0	0	1	0	0	0	0	1	1	0
116	0	1	0	1	1	1	0	1	0	0	1	0	0	0	1	0	1	1	1
117	0	0	1	0	0	1	1	0	0	1	1	1	1	1	1	0	1	0	0
118	1	1	0	1	0	1	1	0	1	0	1	0	0	0	0	0	0	1	1
119	0	0	0	0	0	0	1	0	1	1	0	1	1	0	1	0	0	1	0
120	1	0	0	1	0	1	0	1	1	0	1	0	0	0	1	0	1	1	0
121	0	1	0	1	1	0	0	0	1	0	0	1	1	1	0	1	1	0	1
122	0	0	0	0	0	1	0	1	0	0	1	0	0	0	0	0	0	1	1
123	1	0	0	1	0	0	1	1	0	0	1	0	1	1	0	0	1	0	0
124	0	0	0	0	1	1	0	0	0	1	1	0	1	0	1	0	0	0	0
125	1	0	0	0	0	1	1	0	1	1	0	1	1	0	0	1	1	0	1
126	0	0	1	0	1	1	1	1	1	0	1	0	0	0	1	1	1	1	1
127	0	0	1	1	1	1	1	0	0	0	1	0	1	0	0	1	0	0	0
128	0	1	0	0	1	1	0	1	1	1	1	1	1	0	1	0	1	1	0
129	0	1	0	0	1	1	0	0	1	1	1	0	1	0	1	0	1	0	0
130	1	0	1	0	1	1	0	0	0	0	1	0	0	0	1	0	0	0	0
131	0	0	0	0	1	0	1	1	0	0	0	0	0	0	1	0	1	0	1
132	0	0	1	0	0	0	0	0	1	1	0	0	1	0	0	0	0	0	1
133	1	0	1	0	0	0	1	1	0	0	0	1	0	1	0	0	1	0	1
134	0	0	1	0	0	1	1	1	0	0	1	0	0	0	0	1	1	1	0
135	1	0	0	0	1	0	1	1	0	0	0	1	0	0	1	1	0	0	1
136	1	0	0	0	1	0	0	0	1	0	1	0	0	1	1	1	1	1	0
137	1	0	0	0	0	0	0	0	0	1	0	0	1	0	0	1	1	1	0
138	0	1	1	1	1	0	1	0	0	1	0	1	0	0	0	1	0	0	0
139	0	0	0	1	0	1	0	1	0	1	0	0	1	0	0	0	0	1	0
140	0	1	1	0	1	0	1	0	1	0	1	0	0	1	0	0	1	1	0
141	1	0	0	1	0	0	0	0	0	0	1	1	0	1	0	0	0	1	0
142	0	0	1	0	1	1	1	0	1	1	0	0	1	1	1	0	1	1	1
143	0	1	1	0	0	0	0	0	0	1	1	0	0	0	1	1	0	1	1
144	1	0	0	0	1	1	0	0	0	0	1	0	0	0	0	1	0	1	1
145	0	1	0	1	0	1	0	0	1	0	1	0	1	1	0	0	1	1	0
146	0	0	0	1	0	1	0	0	0	1	0	0	0	0	1	0	0	0	0
147	0	0	0	0	0	1	0	1	1	1	1	1	0	0	0	1	1	1	1
148	0	1	0	0	1	1	0	0	1	0	1	1	0	1	0	0	1	0	0
149	0	0	1	1	0	1	0	0	0	1	0	1	0	1	0	1	0	1	1
150	1	1	1	0	0	0	1	0	1	1	0	0	0	0	0	1	0	0	0
151	0	1	1	0	0	1	0	0	0	1	0	1	1	0	1	0	1	0	1
152	0	0	0	0	0	0	1	0	1	1	1	0	0	0	1	0	1	1	0
153	0	0	0	0	0	0	1	1	1	0	1	1	0	0	0	1	1	1	0
154	0	0	0	0	0	1	0	0	1	0	0	1	1	0	1	0	1	0	0
155	1	0	1	1	0	0	0	0	0	1	0	1	0	0	0	0	0	0	0
156	1	1	0	0	0	0	0	0	1	0	1	1	0	1	0	1	1	0	0
157	0	1	0	1	0	1	0	0	0	0	0	0	0	1	1	0	1	1	0
158	1	0	0	1	1	0	0	1	0	1	1	0	0	0	0	1	1	1	1
159	1	0	0	1	1	1	0	1	0	0	0	1	1	0	0	0	1	0	0
160	1	1	0	0	1	0	0	1	1	1	0	0	1	1	0	0	0	0	0
161	0	0	1	0	0	1	0	0	1	1	0	0	1	1	0	0	1	1	0
162	1	0	0	0	0	0	0	1	1	0	0	0	1	1	1	1	0	0	1
163	1	0	0	0	0	1	0	0	0	0	0	1	0	1	1	0	1	0	0
164	1	0	1	0	1	0	0	1	1	1	0	0	0	0	1	0	0	1	0
165	1	1	0	1	0	0	0	1	1	1	0	1	1	1	1	1	0	1	1
166	0	0	1	0	0	0	0	0	1	1	0	0	0	0	1	0	0	1	1
167	1	1	1	0	0	0	1	1	1	0	1	0	0	0	1	1	0	0	1
168	0	1	0	1	0	0	1	0	1	1	0	1	0	0	0	0	0	1	0
169	0	0	0	1	0	0	0	1	0	0	1	1	1	1	1	0	1	1	1
170	0	0	0	1	0	0	1	1	1	0	1	1	0	1	0	1	1	1	1
171	0	0	1	0	0	0	1	1	1	1	0	0	0	0	0	0	1	0	1
172	0	1	0	1	0	0	0	1	0	0	1	1	0	0	0	1	0	0	0
173	1	0	0	0	0	0	0	0	0	1	0	1	0	1	0	1	1	0	1
174	0	0	0	1	1	0	0	1	1	1	0	0	0	1	0	0	0	0	1
175	0	0	1	1	0	0	1	0	0	0	0	0	0	1	1	1	0	0	1
176	1	1	1	1	0	1	0	0	0	1	1	0	1	0	1	0	0	0	0
177	0	0	0	0	1	1	1	0	1	0	0	1	1	1	0	0	0	0	1
178	1	0	0	1	1	0	0	1	1	1	0	0	1	1	0	0	0	1	0
179	1	1	0	0	0	0	1	0	1	1	0	1	0	0	1	0	0	1	1
180	1	1	0	0	0	0	0	1	1	1	0	1	1	0	0	1	1	1	1
181	1	0	0	0	1	1	0	0	1	1	1	0	0	1	1	1	1	1	1
182	1	1	0	0	1	0	0	1	0	0	0	0	1	0	1	0	0	0	0
183	1	1	1	1	0	0	0	1	1	1	1	0	1	1	0	1	1	0	1
184	0	1	1	0	0	1	1	1	1	1	1	1	1	1	0	0	1	0	1
185	0	0	0	1	0	0	0	0	1	0	0	1	1	0	0	0	0	1	0
186	1	1	0	1	1	0	1	0	1	0	0	1	0	0	1	0	1	0	1
187	1	0	1	0	0	0	0	1	0	0	0	1	0	0	0	0	1	1	0
188	0	0	0	1	1	0	0	1	0	0	0	0	1	1	0	1	1	0	1
189	1	0	1	1	1	1	0	1	0	1	1	0	0	1	1	0	1	1	1
190	1	0	0	0	0	1	0	0	1	1	0	0	0	1	0	1	1	0	0
191	0	0	1	0	0	1	0	0	0	1	0	1	0	1	0	0	1	0	1
192	1	0	1	0	1	0	0	1	0	1	1	0	1	0	0	0	1	0	0
193	1	1	0	0	1	0	0	1	0	0	0	0	0	0	0	0	0	1	0
194	0	0	1	1	0	1	1	0	0	1	0	1	1	0	0	0	1	0	1
195	0	1	1	1	1	0	0	0	1	1	0	0	0	0	1	0	0	0	1
196	1	0	1	0	0	1	0	0	0	1	0	1	0	0	1	1	1	0	1
197	0	0	0	1	0	0	0	1	1	1	1	1	1	0	0	0	0	1	0
198	0	1	1	0	0	1	0	1	0	0	0	1	1	0	0	1	0	0	1
199	1	1	0	0	0	1	0	0	0	1	0	1	0	1	1	1	1	0	0
200	0	1	0	1	1	1	0	1	0	0	1	1	1	0	0	0	1	0	0
201	1	1	0	0	0	0	0	0	1	1	1	0	0	1	1	1	0	1	1
202	1	0	0	0	1	0	0	0	1	1	1	0	1	1	0	1	0	0	0
203	0	1	1	0	1	1	0	1	0	0	1	1	1	1	0	1	1	0	1
204	0	0	0	0	0	0	1	0	1	0	0	1	1	1	0	0	0	1	0
205	1	0	1	1	1	1	1	0	1	0	0	1	0	0	0	0	0	1	0
206	0	0	1	1	1	0	0	1	1	1	0	0	0	0	1	1	0	1	1
207	1	1	1	0	1	0	0	0	0	0	0	1	1	1	0	1	1	0	0
208	1	1	1	1	0	0	0	0	1	0	1	0	0	1	0	0	1	0	0
209	0	0	1	0	0	1	0	0	0	1	0	0	1	1	1	0	0	0	1
210	1	1	0	1	0	1	0	1	1	1	1	1	1	0	1	1	0	1	0
211	1	1	0	1	0	0	1	1	0	1	0	0	0	1	0	0	1	1	0
212	0	0	0	0	1	1	0	0	0	1	0	1	0	0	1	0	1	1	1
213	1	1	0	1	1	0	1	0	0	1	0	1	0	0	0	1	0	0	0
214	1	1	1	0	0	1	1	1	0	0	0	0	1	1	0	1	0	1	0
215	0	0	1	0	1	0	0	1	0	1	1	0	1	1	0	1	1	1	0
216	0	0	0	1	0	0	0	1	1	1	0	1	1	1	0	1	1	1	0
217	0	1	1	0	0	0	0	0	0	1	1	1	1	0	1	1	1	0	1
218	0	0	1	0	1	0	0	1	0	0	0	0	0	1	1	0	0	1	1
219	1	0	0	1	0	1	0	1	0	1	0	1	0	1	0	0	1	0	1
220	0	1	1	1	0	0	0	1	0	1	0	1	0	0	1	0	1	1	0
221	1	1	0	0	0	1	1	0	1	0	1	1	0	1	1	1	1	1	0
222	0	1	0	0	0	1	0	1	1	0	1	1	1	1	0	0	1	1	0
223	1	0	0	0	1	0	0	0	0	0	1	1	0	1	0	0	0	1	1
224	0	0	1	0	1	0	1	0	0	0	0	1	0	1	0	1	0	0	0
225	1	1	1	0	0	0	1	0	1	0	1	0	0	1	0	0	0	1	1
226	0	0	1	0	1	0	0	0	0	0	1	1	1	0	1	0	1	1	0
227	0	1	0	0	1	0	0	0	0	1	0	1	0	0	1	0	1	0	1
228	1	1	1	0	0	1	0	1	0	0	0	0	1	1	0	0	0	0	1
229	0	0	1	1	0	1	1	0	0	1	0	0	1	1	0	0	0	1	1
230	0	1	1	1	0	0	1	0	0	0	0	1	1	0	0	0	0	1	1
231	0	1	0	0	0	1	0	1	1	1	1	0	1	1	0	0	1	0	1
232	0	0	1	0	1	1	0	1	0	0	0	1	1	0	0	1	0	1	1
233	1	1	1	1	0	0	1	0	0	1	1	1	0	1	0	0	1	1	1
234	0	0	1	0	0	0	0	0	1	0	0	1	0	1	0	1	0	0	0
235	1	1	0	0	1	0	0	0	0	1	0	1	1	1	1	1	1	0	0
236	0	0	1	1	0	0	0	0	1	0	0	0	1	1	0	0	0	1	0
237	0	1	0	1	0	1	0	0	1	1	1	1	1	1	1	1	1	0	0
238	1	0	0	1	0	0	0	0	0	1	0	0	0	0	1	1	0	0	0
239	0	1	0	0	0	0	0	1	0	0	0	1	1	1	1	0	0	1	1
240	0	0	0	1	0	1	1	0	1	0	0	0	0	1	0	0	0	1	0
241	1	0	0	0	0	0	0	1	1	1	1	1	0	0	1	0	1	1	0
242	1	0	1	0	0	0	1	1	1	1	1	1	1	0	1	1	0	0	0
243	0	0	0	0	0	0	0	0	0	1	1	1	0	1	1	1	0	1	0
244	0	0	0	1	1	0	0	0	0	0	1	0	1	0	1	0	1	0	0
245	0	1	1	0	0	0	0	1	0	1	1	1	1	1	1	1	1	0	1
246	1	1	1	1	1	1	0	1	0	0	0	0	0	1	0	1	0	0	0
247	0	0	0	1	0	0	1	1	0	1	1	1	0	1	1	0	1	1	1
248	0	1	1	0	0	0	1	1	0	1	0	1	1	1	0	0	0	0	0
249	1	0	1	1	1	1	0	1	1	1	1	1	1	0	1	1	0	1	0
250	0	1	0	1	1	0	0	0	1	1	0	0	1	0	1	0	0	0	0
251	0	0	0	0	1	1	1	1	0	0	1	0	0	1	1	1	0	0	1
252	0	0	0	0	0	0	0	0	0	1	0	0	1	0	0	1	1	1	0
253	0	0	0	0	1	0	0	1	0	0	1	1	1	0	1	0	0	0	0
254	0	1	0	0	1	1	0	0	1	1	0	0	1	1	0	1	0	0	1
255	1	0	0	0	0	1	1	1	0	0	1	0	1	1	1	1	0	1	0
256	0	1	1	1	0	1	0	1	0	0	0	1	1	1	1	0	1	0	0
257	0	0	0	1	0	1	0	1	0	0	1	1	1	0	1	0	0	0	0
258	0	0	0	0	0	0	1	0	1	1	0	1	1	0	0	1	0	1	0
259	0	0	1	1	0	1	0	1	0	1	1	1	0	1	1	1	0	0	0
260	0	1	0	1	1	1	0	1	1	0	1	0	0	0	0	1	1	0	0
261	1	0	0	1	0	1	0	0	1	0	1	0	1	0	1	0	0	1	0
262	0	0	1	1	1	0	1	1	0	0	0	0	1	0	1	0	0	0	0
263	0	1	0	0	0	0	0	0	1	1	0	1	0	1	1	1	1	0	0
264	0	0	0	0	0	0	0	1	0	1	1	0	0	1	1	1	1	1	0
265	0	0	1	1	0	1	0	1	1	0	0	1	1	1	1	0	0	1	1
266	0	1	0	1	0	0	0	0	0	0	1	1	0	1	0	0	0	1	0
267	1	0	1	0	0	1	0	1	1	0	1	1	1	0	0	0	0	1	1
268	0	0	0	1	0	1	0	0	1	1	0	0	1	0	0	1	1	0	0
269	1	0	0	1	1	0	0	1	0	0	0	1	1	1	1	1	1	0	0
270	1	0	1	0	0	0	1	0	1	1	0	1	1	0	0	0	1	0	1
271	0	1	0	0	1	0	1	1	1	1	0	0	1	1	0	0	0	1	1
272	0	0	1	0	0	0	1	0	1	0	1	1	0	1	1	0	0	0	0
273	0	1	1	1	1	0	0	0	1	0	0	0	1	1	0	0	1	1	0
274	0	0	1	0	1	0	1	0	0	1	0	0	1	0	0	0	1	0	0
275	0	0	0	0	0	1	0	0	0	1	1	0	0	1	0	0	1	1	0
276	0	1	0	1	0	0	0	1	1	0	0	0	0	0	1	1	1	1	0
277	1	0	0	0	1	1	0	0	1	1	1	0	1	1	0	1	0	1	0
278	0	1	0	1	1	0	0	0	1	0	1	0	0	0	0	1	1	1	0
279	1	0	1	0	0	0	1	0	1	0	1	1	1	1	0	0	1	1	0
280	0	0	1	0	1	1	0	0	0	0	0	0	1	0	0	0	0	1	0
281	0	0	1	1	1	1	0	0	1	0	0	1	1	0	1	1	0	1	0
282	1	0	0	1	0	0	1	1	1	1	1	0	1	0	0	1	1	1	0
283	0	0	1	1	1	0	0	0	0	0	1	0	0	0	1	1	1	0	0
284	1	1	0	1	0	1	0	0	1	0	1	1	0	0	1	0	1	0	0
285	0	0	0	0	0	0	0	0	0	1	1	0	1	0	0	0	1	0	0
286	0	1	0	0	0	1	0	0	1	1	0	1	0	1	0	1	0	0	0
287	0	1	0	0	0	1	0	0	0	0	0	0	0	0	1	0	1	0	0
288	0	0	0	1	1	0	1	0	1	0	0	1	1	1	1	1	1	1	1
289	0	0	1	0	0	1	0	0	0	1	0	0	1	1	0	0	0	0	0
290	0	0	0	1	0	1	0	1	0	1	1	0	1	0	0	0	0	0	0
291	1	0	0	1	0	0	0	1	1	1	1	1	0	0	0	1	0	0	0
292	1	0	1	1	1	0	1	0	1	0	0	0	0	0	0	0	1	0	0
293	0	1	0	0	0	0	1	0	0	1	1	1	0	1	1	1	0	0	0
294	1	0	1	1	1	0	0	0	0	1	0	0	1	0	0	1	0	0	0
295	1	0	1	0	0	0	0	0	0	1	0	0	0	1	0	0	1	1	0
296	0	1	0	1	1	0	0	0	0	0	1	0	0	0	1	0	0	0	0
297	0	0	0	1	1	0	1	0	0	0	1	1	0	0	0	0	1	0	0
298	0	0	0	0	0	0	0	0	1	0	0	1	1	0	0	1	1	1	0
299	1	1	0	1	0	0	0	1	1	1	0	1	1	1	1	1	0	0	0
300	0	0	0	0	0	1	1	0	0	0	1	1	1	0	0	1	0	0	0
301	1	0	0	0	1	0	0	0	0	0	1	0	1	0	1	0	1	0	0
302	0	0	0	0	0	1	1	0	0	1	1	1	0	0	1	0	1	0	0
303	0	0	1	1	1	1	0	0	0	0	0	0	0	0	1	1	0	1	0
304	1	0	0	0	1	0	0	0	0	1	1	0	0	0	0	0	0	0	0
305	0	0	0	1	1	0	0	0	1	1	1	1	1	0	0	1	1	0	0
306	1	0	1	1	0	0	0	0	0	0	1	1	0	1	1	1	1	1	1
307	1	0	0	1	1	1	0	0	0	0	1	1	1	1	0	1	0	0	0
308	0	1	0	0	0	0	0	0	0	0	1	1	1	1	0	0	1	0	1
309	1	1	1	0	1	1	0	1	0	0	0	0	1	0	1	1	0	0	0
310	1	0	0	1	0	1	1	0	1	1	0	1	0	1	1	1	0	0	1
311	0	1	0	0	1	1	0	1	0	0	1	1	1	1	1	1	0	0	1
312	0	0	1	1	0	1	0	1	0	0	1	0	0	0	0	1	0	0	1
313	0	0	0	0	1	0	1	0	1	1	0	1	1	1	0	0	1	0	0
314	0	0	1	1	0	1	1	1	0	0	1	0	0	0	1	1	0	0	1
315	1	0	1	1	1	0	0	1	0	1	0	1	1	1	0	1	0	0	1
316	1	0	0	0	1	1	0	0	1	1	0	0	0	1	0	1	0	1	0
317	1	1	0	1	1	1	1	0	0	0	0	0	0	1	1	0	1	0	1
318	1	1	0	0	0	1	0	1	0	1	0	0	0	1	0	1	1	1	0
319	1	1	1	1	0	0	0	0	0	1	1	1	0	0	0	1	0	0	1
320	1	1	1	1	1	1	1	0	1	0	0	1	0	1	0	0	0	0	1
321	0	0	1	1	0	1	0	0	1	1	0	0	0	1	1	0	1	0	1
322	1	1	0	1	1	1	1	0	0	0	1	0	1	1	0	1	0	0	1
323	0	1	0	1	0	0	1	1	0	1	1	1	0	1	1	1	1	0	1
324	1	0	1	1	1	0	1	0	0	1	0	0	0	0	0	1	0	0	1
325	1	1	0	0	1	1	1	0	0	0	1	0	1	1	0	0	1	0	1
326	0	1	0	0	0	0	0	1	0	0	0	1	0	0	0	0	0	0	1
327	1	0	1	1	0	1	1	0	0	1	0	1	0	0	0	0	0	0	0
328	1	0	0	1	1	0	0	1	0	1	0	1	1	0	0	0	0	1	0
329	0	0	1	1	0	1	0	1	0	0	0	0	0	1	1	1	0	0	1
330	1	0	1	0	1	1	1	0	1	1	1	0	1	1	1	1	1	0	1
331	1	0	0	1	0	0	0	1	1	1	1	0	0	0	0	0	1	0	0
332	1	0	0	1	1	1	1	0	1	1	1	1	1	0	1	0	1	0	1
333	0	1	0	0	1	0	0	0	1	1	0	1	0	1	1	0	1	0	1
334	1	1	0	1	1	1	0	1	0	0	1	0	0	0	1	0	0	0	0
335	1	0	0	0	0	0	0	1	0	0	1	1	0	1	1	1	0	0	1
336	1	0	1	0	0	1	1	1	0	1	1	1	1	1	1	0	0	0	0
337	1	0	0	1	1	1	0	0	1	1	1	0	0	1	0	0	1	0	0
338	1	0	1	0	1	1	1	0	0	1	0	0	1	0	0	0	0	0	0
339	1	0	1	0	0	0	0	1	0	1	0	1	0	0	0	1	1	0	0
340	0	0	0	1	1	1	1	1	0	0	0	1	0	1	1	0	0	0	1
341	0	1	1	1	0	1	0	0	0	0	1	0	0	1	1	0	1	1	1
342	1	0	1	0	1	1	0	1	0	1	1	0	0	0	1	0	1	0	1
343	1	1	0	0	0	0	1	0	1	1	1	0	0	1	0	0	1	0	0
344	0	1	0	0	0	1	0	0	0	0	1	0	1	1	0	0	1	0	0
345	0	1	0	0	1	0	0	1	0	1	0	1	1	0	1	0	1	0	0
346	0	0	1	0	0	1	0	1	0	0	1	0	1	1	0	0	1	0	0
347	0	0	1	1	0	0	1	0	0	0	0	0	0	1	1	0	1	0	0
348	1	0	1	1	0	0	1	0	1	1	0	0	1	0	0	0	1	0	0
349	1	1	1	1	1	1	1	0	0	0	1	0	1	0	0	1	0	0	1
350	0	1	1	1	1	0	0	1	1	1	0	0	0	0	1	1	0	0	1
351	1	1	0	0	0	0	0	0	1	0	0	1	1	1	0	1	0	0	1
352	1	1	0	0	0	0	0	0	1	0	1	1	0	1	1	0	0	0	1
353	0	1	0	0	0	1	0	0	0	1	0	0	1	0	1	0	0	0	1
354	1	0	0	0	0	0	1	1	0	1	0	0	1	1	0	0	1	0	0
355	0	0	0	1	0	0	0	0	1	0	1	0	1	0	0	0	0	0	0
356	1	0	1	1	1	1	0	1	1	0	0	1	1	0	0	1	0	0	1
357	1	0	0	1	1	0	0	0	0	0	1	0	1	1	1	0	0	0	0
358	0	0	1	0	0	0	1	0	0	0	0	1	0	1	1	0	0	0	0
359	1	0	0	1	1	1	0	0	0	0	0	1	1	0	0	1	0	1	0
360	1	1	0	0	0	1	0	0	1	1	0	1	1	0	1	0	0	0	0
361	0	1	0	1	1	1	0	1	1	0	1	1	0	0	0	0	0	1	0
362	0	0	0	1	0	0	1	0	0	0	1	0	1	1	0	0	1	1	1
363	1	1	1	0	0	1	0	1	1	0	0	1	1	1	1	1	0	0	0
364	0	1	1	0	1	1	0	1	0	0	0	1	0	0	0	0	0	1	0
365	0	0	0	0	0	0	1	1	1	0	0	0	1	1	1	0	1	1	1
366	0	0	0	0	1	1	0	1	1	0	0	0	0	1	1	0	0	0	1
367	1	0	1	1	1	0	0	0	0	0	0	1	0	0	1	0	0	1	0
368	0	1	0	1	1	0	0	1	0	1	0	0	0	1	1	0	0	0	1
369	0	1	0	0	1	0	0	1	1	0	1	1	1	1	0	0	0	1	1
370	0	0	1	1	1	0	0	0	0	0	0	1	1	1	1	0	1	1	0
371	1	0	0	0	0	1	1	0	0	0	0	1	0	0	1	1	0	0	1
372	1	1	1	1	1	1	1	0	1	0	1	1	0	0	1	1	0	1	1
373	0	1	1	0	0	1	1	0	0	1	0	1	0	0	1	0	0	0	1
374	0	0	0	0	1	1	1	1	1	0	0	0	0	1	0	0	0	1	1
375	1	0	0	1	0	1	0	0	1	0	0	0	1	1	1	1	0	1	0
376	1	1	1	0	0	0	0	1	1	0	0	0	1	1	1	1	1	1	1
377	0	0	1	0	0	1	0	1	0	0	1	1	1	1	1	0	0	1	0
378	0	1	1	0	1	0	0	0	1	1	1	0	0	1	0	0	0	1	0
379	1	0	1	1	0	1	0	1	0	0	0	0	0	0	1	0	0	1	0
380	0	1	1	1	1	1	0	1	0	0	0	0	0	0	1	1	0	1	0
381	0	0	1	1	1	0	0	0	1	1	1	0	1	0	1	1	0	1	1
382	0	1	0	0	0	0	0	1	0	0	0	0	1	1	0	0	0	1	1
383	0	1	0	1	1	1	1	0	0	0	1	1	0	0	1	0	0	0	0
384	1	1	1	0	0	1	0	1	1	0	1	1	1	0	0	1	0	0	0
385	0	1	0	1	0	1	1	0	1	1	0	1	1	0	1	0	0	1	0
386	1	1	1	1	1	1	1	1	1	1	1	0	0	0	1	1	0	0	0
387	1	1	0	1	0	0	0	0	1	0	0	0	0	0	1	1	0	1	1
388	1	1	0	1	1	0	1	1	0	0	1	0	1	1	0	1	0	1	1
389	1	0	1	0	0	1	0	0	0	0	1	0	1	1	0	1	1	0	0
390	0	0	1	0	0	0	0	0	0	0	0	1	0	1	0	1	0	1	1
391	0	0	0	1	0	1	1	0	0	0	0	0	0	0	0	0	0	1	1
392	0	1	0	1	1	0	1	1	0	0	1	1	0	0	1	0	1	1	1
393	1	0	0	1	1	1	0	1	0	0	1	1	1	0	1	0	0	1	0
394	0	0	1	0	0	0	0	1	1	0	1	0	1	1	0	1	0	0	0
395	1	1	0	1	1	1	0	0	0	0	1	1	0	1	0	0	0	1	1
396	0	1	1	0	0	1	0	1	0	0	1	1	0	1	0	1	1	0	0
397	1	0	0	0	0	0	0	0	1	1	0	0	0	0	0	1	0	0	0
398	0	0	0	1	1	1	0	0	0	1	1	1	0	1	1	0	0	0	0
399	0	1	1	1	1	1	1	0	1	1	1	1	0	0	0	1	0	0	0
400	0	0	0	0	1	0	0	1	1	1	1	0	1	1	0	0	0	1	0
401	0	1	1	1	0	1	1	0	0	1	1	1	1	1	0	0	0	1	1
402	0	0	0	0	0	0	1	0	0	0	1	0	0	0	0	1	0	1	0
403	1	0	1	0	1	0	1	0	0	1	0	1	0	1	1	1	0	0	0
404	1	0	1	1	1	0	0	1	0	0	1	1	0	0	1	0	0	0	0
405	0	1	0	0	0	1	0	0	0	1	0	1	1	0	0	1	0	0	0
406	0	1	0	1	1	1	0	1	1	0	1	0	0	1	0	0	0	0	0
407	1	0	0	0	0	1	0	1	0	1	0	0	1	1	0	0	0	0	1
408	1	1	0	1	0	0	1	1	0	1	1	0	1	1	0	0	0	0	0
409	1	0	0	0	1	1	0	0	1	0	0	1	0	0	0	1	0	0	0
410	0	1	1	0	1	1	0	0	1	1	0	1	1	0	0	1	0	0	0
411	1	0	0	1	0	1	1	1	0	1	1	1	1	0	0	1	0	1	0
412	0	0	1	1	0	1	0	0	0	1	1	1	0	1	0	0	0	1	1
413	1	0	0	1	0	0	1	1	1	0	1	1	1	0	1	1	0	1	1
414	0	1	0	0	1	1	0	0	1	1	1	1	1	0	0	1	0	1	0
415	0	0	0	0	0	0	0	0	0	0	0	0	1	1	0	0	0	1	0
416	1	1	0	0	1	1	0	0	0	1	1	1	0	1	1	0	0	1	0
417	1	0	0	0	0	1	0	0	0	1	1	0	0	0	1	0	0	0	1
418	0	0	1	1	1	0	1	0	0	1	0	0	1	1	1	0	0	0	0
419	0	1	0	0	0	0	0	0	0	1	0	0	0	0	0	1	0	1	1
420	0	0	1	1	0	1	0	1	1	1	1	1	1	0	0	0	0	0	0
421	0	0	1	1	1	0	0	1	0	1	1	1	1	0	0	1	1	0	0
422	0	1	0	0	1	0	0	0	1	0	1	1	1	1	0	1	0	0	1
423	1	1	1	1	0	0	0	0	0	0	0	1	1	0	0	0	0	0	0
424	0	0	1	0	0	1	1	1	0	0	0	0	1	1	0	0	0	0	0
425	0	0	0	1	0	1	0	0	0	1	1	0	0	0	0	0	0	1	0
426	1	1	0	0	0	0	0	0	1	0	1	1	0	0	1	0	0	0	0
427	0	0	0	0	0	0	1	0	1	1	1	1	0	0	0	0	0	0	1
428	0	0	0	1	1	0	0	0	0	0	0	0	1	0	0	1	0	1	0
429	1	0	1	1	0	0	0	0	1	0	1	1	0	1	0	1	0	1	0
430	1	0	0	1	1	0	0	1	1	0	1	0	0	0	1	1	0	1	0
431	1	0	0	1	0	1	0	0	0	0	1	0	0	0	0	0	0	0	0
432	1	1	0	1	1	0	1	0	1	0	1	1	0	0	0	0	0	1	1
433	0	0	1	1	1	1	1	0	1	1	0	0	0	1	0	1	0	1	0
434	0	0	1	0	0	0	0	0	0	0	1	1	1	0	0	0	0	0	1
435	0	0	1	0	0	1	1	0	0	1	1	0	1	0	1	0	0	1	0
436	0	1	0	1	1	0	0	1	0	0	0	0	1	0	0	1	0	1	0
437	1	1	0	0	1	1	0	1	0	0	0	1	0	1	0	0	0	1	0
438	1	1	0	1	0	0	0	0	1	0	0	1	0	0	0	0	0	1	0
439	0	0	1	0	0	0	1	0	0	1	0	0	0	1	1	0	0	0	1
440	1	0	0	0	0	1	0	0	1	0	0	0	1	0	1	0	0	0	0
441	1	0	0	0	1	1	0	1	1	0	1	1	1	0	0	0	1	1	1
442	-	1	1	1	1	0	0	0	1	0	-	0	1	0	0	0	1	0	0
443	-	0	0	-	1	0	0	0	0	0	-	1	0	1	1	0	0	0	0
444	-	0	-	-	0	0	0	1	0	1	-	0	-	1	1	0	0	1	1
445	-	1	-	-	0	1	1	1	-	1	-	1	-	-	1	0	1	1	1
446	-	1	-	-	-	1	1	-	-	1	-	0	-	-	0	0	1	1	-
447	-	-	-	-	-	0	-	-	-	0	-	-	-	-	0	1	1	-	-
448	-	-	-	-	-	0	-	-	-	1	-	-	-	-	1	1	1	-	-
449	-	-	-	-	-	-	-	-	-	-	-	-	-	-	1	1	1	-	-
450	-	-	-	-	-	-	-	-	-	-	-	-	-	-	1	1	-	-	-
451	-	-	-	-	-	-	-	-	-	-	-	-	-	-	1	-	-	-	-
