# Supplementary material for: Detecting coalitions by optimally partitioning signed networks of political collaboration
Source: Sci Rep. 2020 Jan 30;10:1506. doi: 10.1038/s41598-020-58471-z (PMC6992702; doi:10.1038/s41598-020-58471-z)
Supplement: Supplementary file 5 — Database S2. [file 41598_2020_58471_MOESM5_ESM.csv]

Node ID \ Network index	96	97	98	99	100	101	102	103	104	105	106	107	108	109	110	111	112	113	114
0	1	0	0	0	1	1	0	0	1	1	1	0	0	1	0	0	0	1	0
1	1	0	0	0	1	1	0	0	1	0	0	1	1	0	1	1	1	0	1
2	1	0	0	0	1	1	0	1	0	1	1	1	1	0	1	0	0	0	1
3	0	1	0	0	0	1	0	0	1	0	1	0	1	0	0	0	0	0	1
4	0	0	1	1	0	0	1	0	1	1	0	0	0	1	0	1	0	0	0
5	0	1	0	0	1	0	1	1	0	1	1	1	0	1	1	0	0	1	1
6	0	1	1	1	0	0	1	0	1	0	1	0	1	0	0	1	0	1	0
7	1	1	1	1	1	0	0	1	1	1	0	0	0	1	0	0	1	1	0
8	1	0	1	0	1	0	1	1	0	1	1	1	0	1	1	1	1	1	1
9	1	0	0	1	1	1	0	0	1	0	1	0	1	0	0	1	1	1	0
10	1	0	0	0	0	1	1	0	1	0	0	0	0	1	1	0	0	0	1
11	0	0	0	0	1	1	0	1	0	1	0	1	0	0	1	0	1	1	0
12	1	0	0	0	0	0	0	0	1	0	0	1	1	0	0	0	1	0	0
13	0	0	0	0	1	1	1	1	0	0	1	1	1	0	0	1	0	1	0
14	0	1	0	0	0	0	0	0	1	0	0	0	1	1	0	0	1	1	0
15	0	0	0	0	0	1	1	0	0	1	1	1	0	1	1	1	1	0	1
16	0	0	1	0	1	0	0	1	1	0	0	0	1	1	0	0	0	1	0
17	1	1	0	1	1	0	1	0	0	1	0	0	0	1	1	0	1	1	0
18	0	1	0	1	1	1	0	0	1	0	1	0	0	0	1	1	1	0	1
19	0	1	1	1	1	1	0	0	1	1	0	0	0	1	0	1	0	1	0
20	0	1	1	0	1	1	0	0	1	0	0	1	1	0	0	0	1	0	1
21	1	1	1	0	1	1	0	1	0	1	1	0	0	0	1	0	1	0	1
22	0	0	1	0	0	1	0	1	1	1	0	0	1	1	1	0	1	0	1
23	0	0	1	1	0	1	0	0	0	0	1	0	1	1	1	1	0	0	1
24	0	1	1	1	0	1	0	1	0	1	0	1	0	0	0	1	0	1	0
25	0	1	0	1	1	1	0	0	1	1	1	1	0	1	1	0	0	1	1
26	1	1	1	1	0	1	0	1	0	0	1	0	1	0	1	0	0	0	0
27	0	1	1	1	1	0	0	0	1	1	1	0	0	0	0	1	1	1	0
28	0	1	0	1	1	0	1	0	0	0	0	1	1	1	0	1	0	0	1
29	0	1	1	0	1	0	1	0	0	0	1	0	1	0	1	1	0	0	1
30	1	1	1	0	0	0	1	0	1	0	1	1	0	1	1	0	0	1	1
31	1	0	0	1	1	1	1	0	1	1	0	0	0	0	0	1	0	0	0
32	0	0	0	1	0	0	0	0	1	0	0	0	1	0	0	1	0	0	0
33	1	1	0	0	0	1	1	0	1	1	1	0	0	1	1	1	1	1	1
34	0	0	0	1	0	1	0	0	1	0	0	1	1	1	1	0	1	0	0
35	1	0	0	0	0	1	0	0	0	0	0	1	1	0	1	0	1	0	0
36	1	1	0	1	0	0	0	1	1	1	0	0	0	0	1	0	0	1	1
37	0	0	0	1	0	0	1	1	1	1	1	0	0	1	0	0	1	1	0
38	0	0	0	0	1	0	1	1	1	1	0	1	0	1	1	0	0	0	0
39	0	0	0	1	0	0	1	1	1	1	1	1	1	0	1	1	1	0	0
40	0	0	0	0	1	0	1	0	0	1	0	0	1	0	1	0	0	0	1
41	1	0	0	0	0	0	1	0	0	1	0	1	0	0	0	0	0	1	1
42	0	1	1	0	0	0	1	1	0	0	1	1	0	0	0	0	0	1	0
43	0	0	0	0	0	0	1	0	0	1	1	1	1	0	0	0	0	0	0
44	0	1	1	0	0	0	1	0	1	1	1	0	1	1	0	0	1	1	1
45	0	1	0	0	1	0	1	0	1	1	1	1	0	0	0	0	0	0	0
46	1	0	1	1	0	1	0	1	0	1	1	0	1	0	1	1	0	1	1
47	0	1	0	1	1	0	1	0	1	1	1	1	1	0	0	1	1	1	0
48	0	0	0	0	1	1	0	1	1	0	0	1	1	1	0	1	1	1	0
49	0	0	1	1	0	0	1	1	0	0	1	0	1	1	0	0	0	0	0
50	1	1	1	0	1	0	0	1	1	0	1	0	0	1	0	1	0	0	0
51	0	0	0	1	1	1	0	1	0	0	1	0	1	1	0	0	0	1	1
52	0	0	0	0	0	0	1	1	0	1	1	0	0	1	0	1	1	1	1
53	1	1	1	0	0	0	0	1	0	1	1	0	1	1	1	0	1	0	1
54	0	0	0	1	0	0	0	1	0	0	1	0	1	0	1	0	0	1	0
55	0	1	1	0	0	0	0	0	0	1	0	1	0	1	1	0	1	0	1
56	1	0	0	1	0	1	1	1	0	1	0	0	0	1	1	0	0	0	1
57	1	0	0	0	0	1	0	1	1	0	0	0	0	1	0	1	1	1	1
58	0	1	1	1	0	1	1	0	0	1	0	0	0	1	1	0	1	1	1
59	0	1	1	0	0	0	0	1	0	0	1	0	0	1	0	0	1	1	1
60	0	1	1	1	1	0	1	0	0	1	1	0	0	1	1	1	0	1	1
61	0	0	0	0	0	1	0	0	0	0	1	1	1	0	0	1	1	1	0
62	0	0	0	0	0	1	0	1	0	0	0	1	0	0	0	0	1	0	0
63	1	1	1	0	1	0	1	0	0	0	1	1	0	0	0	0	0	0	0
64	1	0	1	1	1	0	0	1	0	1	1	1	0	0	0	0	1	0	1
65	1	1	1	1	1	0	0	0	0	1	0	0	0	1	1	1	0	1	1
66	0	1	0	1	0	0	1	1	1	0	1	1	0	0	0	0	0	0	1
67	1	0	0	0	0	0	1	0	0	0	0	0	0	1	0	0	1	0	0
68	0	1	1	1	1	0	0	0	0	0	1	0	1	0	1	1	1	0	1
69	1	1	1	1	0	0	0	1	0	1	1	0	1	1	1	0	1	0	1
70	1	1	1	1	0	0	1	0	1	0	0	1	1	1	1	1	1	0	1
71	0	0	0	1	0	1	0	1	0	0	0	0	1	1	0	1	1	0	1
72	1	0	0	1	0	0	0	1	1	1	0	0	0	1	0	1	1	1	1
73	1	1	1	1	0	0	0	0	1	0	1	1	1	0	0	0	0	1	0
74	0	1	1	0	1	0	0	1	0	0	1	0	1	1	1	0	0	0	0
75	1	0	0	0	0	1	1	1	1	1	0	1	0	0	1	0	0	1	0
76	1	0	0	1	1	0	0	1	1	0	0	0	0	1	1	0	0	0	0
77	0	0	0	1	1	1	0	1	0	0	0	0	0	1	1	1	0	1	1
78	0	0	0	0	1	0	0	0	1	0	0	1	1	0	1	1	0	0	0
79	1	1	1	0	0	0	1	0	1	0	1	1	0	0	0	1	1	0	0
80	0	0	0	0	0	0	1	1	0	0	0	1	0	0	0	1	0	0	0
81	1	0	0	1	1	0	1	1	0	1	0	0	0	1	1	1	1	0	0
82	1	1	1	0	0	1	1	0	0	0	1	0	1	1	0	1	1	0	0
83	1	0	0	0	1	0	1	1	0	0	0	0	0	1	1	0	0	0	0
84	0	0	0	1	0	1	0	1	1	0	0	1	1	0	1	0	1	0	1
85	0	1	1	0	0	1	0	0	0	1	1	1	0	0	0	0	0	1	0
86	0	0	0	0	1	0	0	1	1	0	0	1	0	0	0	0	0	1	1
87	0	0	0	1	1	1	0	0	0	1	0	1	1	0	1	0	0	0	1
88	1	1	1	0	1	1	0	0	1	1	0	0	1	0	1	0	0	1	0
89	0	0	0	1	1	0	1	0	1	0	0	1	1	0	1	1	0	1	1
90	1	1	1	0	1	1	0	1	0	1	0	1	0	1	1	0	0	1	0
91	0	1	0	0	0	1	0	1	0	1	1	0	0	0	0	1	1	1	0
92	0	0	0	1	1	0	1	0	0	1	0	0	0	0	1	1	0	1	1
93	0	1	1	0	0	1	0	1	0	0	0	1	1	0	0	0	1	1	1
94	0	1	1	0	0	0	0	0	1	1	0	1	1	1	0	1	0	0	0
95	1	1	1	1	0	1	1	0	0	0	1	0	1	0	0	0	1	0	0
96	0	0	0	1	0	0	0	0	0	1	0	1	1	0	0	0	1	0	0
97	1	1	1	1	1	0	1	0	1	1	1	1	1	0	0	0	1	0	0
98	1	0	0	0	0	0	1	1	0	0	1	1	1	1	0	0	1	1	0
99	0	0	1	1	1	0	1	1	1	1	0	0	0	0	1	0	1	1	0
100	0	1	0	1	0	1	0	0	1	-	1	1	-	1	0	0	1	0	-
101	-	-	-	-	-	-	0	-	0	-	1	-	-	-	1	0	-	0	-
102	-	-	-	-	-	-	-	-	-	-	-	-	-	-	-	0	-	1	-
103	-	-	-	-	-	-	-	-	-	-	-	-	-	-	-	1	-	0	-
104	-	-	-	-	-	-	-	-	-	-	-	-	-	-	-	0	-	0	-
105	-	-	-	-	-	-	-	-	-	-	-	-	-	-	-	1	-	-	-
106	-	-	-	-	-	-	-	-	-	-	-	-	-	-	-	1	-	-	-
107	-	-	-	-	-	-	-	-	-	-	-	-	-	-	-	1	-	-	-
108	-	-	-	-	-	-	-	-	-	-	-	-	-	-	-	1	-	-	-
